# Supplementary material for: Molecular Characterization of a DNA Polymerase from Thermus thermophilus MAT72 Phage vB_Tt72: A Novel Type-A Family Enzyme with Strong Proofreading Activity
Source: Int J Mol Sci. 2022 Jul 19;23(14):7945. doi: 10.3390/ijms23147945 (PMC9324360; doi:10.3390/ijms23147945)
Supplement: Supplementary file 1 [file ijms-23-07945-s001.zip]

Archive with 1 entries (1 files):
- ijms-1792693-supplementary.pdf
